# Supplementary material for: A Small Molecule That In Vitro Neutralizes Infection of SARS-CoV-2 and Its Most Infectious Variants, Delta, and Omicron
Source: Biomedicines. 2023 Mar 15;11(3):916. doi: 10.3390/biomedicines11030916 (PMC10046252; doi:10.3390/biomedicines11030916)
Supplement: Supplementary file 1 [file biomedicines-11-00916-s001.zip]

Archive with 1 entries (1 files):
- biomedicines-2172259-supplementary.pdf
